# Supplementary material for: Patterns of brown bear damages on apiaries and management recommendations in the Cantabrian Mountains, Spain
Source: PLoS One. 2018 Nov 28;13(11):e0206733. doi: 10.1371/journal.pone.0206733 (PMC6261554; doi:10.1371/journal.pone.0206733)
Supplement: S1 Table — (XLSX) [file pone.0206733.s001.xlsx]

## Sheet: datos3
ID	visit 1	N-beehives	N-prevention measures	Intensity of bear damages 2006	Intensity of bear damages 2007	Intensity of bear damages 2008	damaged	Scrub_30	Forest_30	Human_30	Forest_500	Forest_2000	N_settlements_2000	N_settlements_500	infraestructures_2000	infraestructures_500	Distance nearest_2008	intensity nearest_2008	Distance nearest_2007	intensity nearest_2007	Distance nearest_2006	intensity nearest_2006
CN1	1	14	1	26	5	13	3	35	35	0	10.089	211.336	0	0	10.0183	1.03268	0.84837	6	0.695874	6	0.695874	14
cn10	1	6	1	11	4	5	3	50	65	20	26.362	306.623	1	0	8.4418	1.73617	1.02543	4	0.855376	2	1.41819	4
cn11	1	11	0	1	11	5	3	20	15	0	7.578	215.612	5	0	17.1288	1.57614	4.07555	8	0.358501	1	0.860825	2
cn12	1	8	0	1	1	1	3	30	35	0	7.312	222.685	5	0	16.9552	1.65424	2.44395	5	0.13035	1	0.13035	2
cn13				6	10	8	3				10.945	221.39	3	0	17.8081	1.4396	0.00781603	13	0.0553966	3	0.393083	3
cn14	1	5	2	1	2	1	3	20	5	0	8.234	225.257	5	0	16.7828	1.94018	3.24481	5	2.04879	3	0.0300212	1
cn15	1	60	1		5	1	2	50	50	0	10.219	110.021	2	0	16.0659	0.981494	0.170186	1	1.85251	1	1.1233	4
cn16	1	15	1	33	25		2	70	30	0	6.437	140.705	2	0	16.5613	0.974267	0.826498	6	0.883699	5	0.883699	26
cn17	1	14	2	14	6		2	60	25	0	11.976	261.009	5	1	17.4578	2.06177	2.68017	5	0.695874	5	0.551258	4
cn18	1	6	2	13	2		2	10	1	0	18.006	288.884	2	1	14.6444	2.57302	1.9298	1	0.00781603	13	0.102056	3
cn19	1	25	1		13	13	2	30	30	0	31.282	403.247	1	0	10.1477	1.03566	2.83402	8	0.00781603	2	0.00781603	13
cn2	1	5	0	3	2		2	25	20	20	33.198	150.016	2	0	12.0522	1.32583	2.84374	8	0.102056	2	0.102056	13
cn20	1	70	1		3	4	2	80	30	0	34.012	422.54	0	0	9.97695	1.04599	2.25811	8	0.883938	3	2.02104	1
cn21	1	60	1		1	1	2	70	30	0	5.782	379.241	2	0	13.4468	1.40147	0.68822	8	0.221073	2	3.31279	1
cn22	1	15	1		2	1	2	50	15	0	2.551	305.364	2	0	13.6104	1.97497	0.13035	1	0.221073	1	3.34336	1
cn23	1	20	1	3	5		2	60	35	0	1.436	263.953	2	0	13.211	2.51754	2.02575	1	2.11358	3	5.79571	1
cn24	1	35	1	2	1		2	60	35	0	10.984	303.695	1	0	8.52533	1.33089	0.393083	8	0.13035	1	0.13035	1
cn25				4	7		2				28.452	253.467	1	0	23.7792	2.08707	0.453743	1	0.26815	3	4.00803	1
cn26	1	35	3		4		1	60	75	0	36.016	251.085	0	0	25.6113	2.43235	2.08312	5	1.51419	2	2.08312	11
cn27	1	10	3			1	1	60	90	0	41.64	197.233	0	0	22.9862	2.84461	0.170186	1	0.170186	5	0.97114	4
cn28	1	35	2			8	1	60	35	0	21.848	270.496	1	0	10.4713	1.03892	0.206786	1	0.346784	5	1.26339	4
cn29						1	1				20.845	318.658	0	0	16.2576	1.36493	0.410754	1	1.24472	5	2.25828	4
cn3	1	5	1	2			1	90	0	0	13.737	381.673	1	0	13.7215	2.17438	0.358501	5	0.53019	1	0.282857	4
cn30	1	14	1		1		1	70	20	0	3.899	173.086	1	0	9.93305	0	0.0863396	13	0.358501	11	0.358501	1
cn31	1	10	0			6	1	50	20	0	6.397	148.256	2	1	11.7129	1.22246	0.852191	1	0.0863396	5	0.0863396	26
cn32					2		1				39.475	529.051	1	0	11.1442	0.916468	0.0863396	6	0.855376	4	0.855376	11
cn33				4			1				46.234	629.465	1	1	7.65896	1.13527	0.619212	6	0.551258	6	0.551258	14
cn34				7			1				46.622	630.113	1	1	7.64202	1.11647	3.38881	5	3.09711	1	1.67785	12
cn35				12			1				48.012	735.871	1	1	9.95566	2.24647	3.27223	1	2.68017	11	0.872225	4
cn36				4			1				53.502	400.411	0	0	1.61432	0	1.96116	6	3.38881	11	0.872225	12
cn37				3			1				11.907	280.604	4	1	7.23863	1.10366	0.457873	2	2.36314	4	1.93687	1
cn38					3		1				11.378	141.647	2	1	11.9024	0.987071	0.255662	5	4.38015	25	2.6196	3
cn39				1			1				5.016	143.336	1	1	10.4655	0.632316	0.0949599	6	1.13978	25	1.13978	33
cn4	1	26	0			3	1	50	20	0	10.593	143.481	2	1	11.9755	1.07266	0.852104	13	0.89784	4	0.89784	11
cn40						1	1				13.118	258.155	5	1	17.5282	1.52147	0.0160118	9	0.255662	4	0.255662	11
cn41				1			1				0.798	71.666	3	1	20.0949	1.21609	0.107135	13	0.877386	13	0.883607	13
cn42						9	1				7.721	117.904	4	0	20.7137	0.155904	0.408824	1	0.0125392	2	0.0125392	13
cn5	1	6	0			4	1	90	20	0	40.071	529.808	1	0	11.0238	0.938845	0.570487	3	0.471712	2	0.471712	3
cn6	1	19	0	9			1	10	5	20	46.361	628.038	1	1	7.66235	1.13368	1.02543	3	2.44395	11	1.50635	5
cn7	1	15	2	1			1	10	15	65	42.365	641.601	1	1	7.76686	1.64384	0.221073	1	0.0300212	2	0.0300212	1
cn8	1	16	0			6	1	10	70	0	30.829	287.437	1	0	10.9917	2.26543	0.221073	1	0.0949599	4	0.0949599	11
cn9						2	1				16.21	319.457	1	0	9.5254	1.03156	0.102057	1	0.497164	4	0.497164	11
CS1				4			1				51.734	711.999	2	0	22.146	1.9183	3.17835	1	0.812819	1	0.282857	2
CS10	1	31	2		1		1	40	20	20	14.586	259.85	4	0	10.3018	1.10647	3.09874	1	5.91932	2	5.13091	1
CS11	1	50	2			5	1	60	10	5	21.56	307.759	5	1	12.5388	1.31066	3.01357	1	4.35296	1	5.94504	1
CS12	1	21	2			1	1	35	15	10	6.277	303.088	6	1	22.0848	1.81991	2.53804	8	0.852104	13	0.025337	1
CS13	1	20	1	5			1	100	0	0	8.599	180.63	3	1	13.1165	1.12498	4.62776	8	1.19012	11	1.19012	1
CS14	1	21	1		1		1	15	5	0	9.285	182.331	3	1	13.4536	1.07107	3.11542	8	0.810142	3	0.451171	3
CS15	1	12	0			3	1	15	0	0	9.793	185.432	2	1	13.1233	1.03249	1.49405	4	1.02543	3	1.34158	1
CS16	1	1	1		2		1	85	15	0	20.99	370.048	5	0	15.7163	1.10313	0.883938	4	0.373371	8	2.3974	4
CS17	1	6	1		8		1	10	50	0	2.288	648.235	2	1	18.6344	1.93774	0.814764	4	0.373371	2	2.75586	4
CS18	1	35	1	3			1	10	90	0	3.425	638.817	3	1	19.4947	1.8325	1.80258	1	0.361942	3	0.393083	6
CS19	1	13	1		3		1	60	25	5	2.438	654.182	2	1	18.492	2.49656	1.06828	3	2.11358	5	2.11358	3
CS2					1		1				43.563	733.841	2	1	24.6177	2.05363	2.37377	8	2.5078	5	2.5078	3
CS20	1	10	2			8	1	75	20	0	35.92	607.699	4	0	17.3962	0	0.0553966	8	2.53804	5	2.53804	3
CS21	1	7	0		8		1	60	50	5	9.919	315.713	8	2	27.3903	4.53803	0.835216	8	0.26071	3	2.8517	1
CS22	1	5	0		1		1	20	40	5	5.819	338.248	8	2	25.7542	3.76075	1.19012	5	0.433843	8	3.28345	1
CS23	1	16	2		3		1	15	60	0	39.028	884.025	1	1	10.513	1.1801	5.96784	1	0.26071	8	2.6776	1
CS24	1	3	0		3		1	10	10	5	56.42	943.7	1	1	8.71874	1.05216	0.0949599	5	0.26815	7	0.26815	4
CS25	1	40	2			1	1	60	30	5	53.919	698.538	3	0	16.9816	1.02832	0.0300212	1	1.22371	3	1.80258	4
CS26	1	52	1		3		1	30	90	0	29.908	243.162	12	0	29.7851	0.533814	0.025337	1	0.0553966	10	0.0553966	6
CS27	1	90	1				0	20	80	0	30.797	551.275	4	0	25.215	2.41759	0.668029	5	0.668029	11	0.53762	5
CS28	1	6	1				0	30	60	0	31.167	540.544	5	0	25.1626	2.55489	1.24472	1	0.35419	5	0.769576	4
CS29	1	3	0				0	5	10	0	19.771	307.861	6	1	25.8237	1.3577	0.860825	5	0.87716	5	1.95375	4
CS3	1	6	3				0	10	40	5	19.497	745.74	2	3	25.7342	3.45059	0.908476	6	0.514792	25	0.390028	4
CS30	1	59	1				0	60	50	0	20.081	232.083	7	0	23.6349	1.09619	6.71206	3	0.408824	2	0.408824	1
CS31	1	9	1				0	50	50	0	32.783	250.444	5	0	20.7425	1.07309	2.30376	8	0.885723	2	0.860432	1
CS32	1	6	1				0	30	50	0	23.451	250.836	6	0	24.8539	0.525444	1.13785	4	0.102057	2	3.33304	1
CS33	1	15	0				0	45	15	0	2.462	187.408	7	1	22.6648	1.2248	0.0626697	4	0.171529	2	2.52893	4
CS34	1	7	1				0	30	15	0	8.19	297.413	6	1	21.9457	1.48285	0.555636	8	0.1539	3	1.98542	3
CS35	1	19	2				0	30	20	0	24.911	516.986	2	1	17.0147	1.49912	2.17011	8	0.554586	1	2.03835	3
CS36	1	0	2				0	40	40	0	22.902	537.697	2	1	15.1354	1.7376	0.555636	1	1.28103	5	1.28103	3
CS38	1	4	1				0	10	80	0	40.429	419.564	4	0	19.5474	3.06919	0.10442	8	1.98728	5	1.98728	3
CS4	1	3	0				0	5	5	50	15.028	746.348	2	3	25.581	3.50576	1.36125	3	1.88996	5	1.88996	3
CS40	1	50	2				0	10	80	0	33.845	551.325	5	0	20.6402	2.56397	0.228252	1	2.18305	5	2.18305	3
CS41	1	30	3				0	15	15	0	40.979	573.236	5	0	20.2772	2.27442	4.35296	5	0.814764	3	1.93871	1
CS5	1	10	1				0	5	30	50	20.962	726.541	2	2	26.1186	4.17098	0.97114	1	0.0626697	3	1.96086	1
CS6	1	5	1				0	5	25	5	24.092	731.481	2	2	26.1569	3.70746	0.557929	9	0.659161	5	0.659161	3
CS7	1	4	2				0	10	30	30	14.419	727.121	2	2	26.4248	4.02789	0.0160118	13	0.709922	5	0.709922	3
CS8	1	30	2				0	15	35	5	11.18	284.745	3	1	7.63968	1.08723	5.10365	13	0.10442	10	0.10442	6
CS9	1		2				0	15	35	5	12.389	274.193	4	2	10.1334	1.10675	0.346784	1	0.228252	2	0.228252	1
